# Supplementary material for: N-Doped Graphene Quantum Dots/Titanium Dioxide Nanocomposites: A Study of ROS-Forming Mechanisms, Cytotoxicity and Photodynamic Therapy
Source: Biomedicines. 2022 Feb 10;10(2):421. doi: 10.3390/biomedicines10020421 (PMC8962365; doi:10.3390/biomedicines10020421)
Supplement: Supplementary file 1 [file biomedicines-10-00421-s001.zip]

Archive with 1 entries (1 files):
- biomedicines-1520064-supplementary.pdf
